# Supplementary material for: Microbial Composition of Water Kefir Grains and Their Application for the Detoxification of Aflatoxin B1
Source: Toxins (Basel). 2024 Feb 15;16(2):107. doi: 10.3390/toxins16020107 (PMC10893553; doi:10.3390/toxins16020107)
Supplement: Supplementary file 1 [file toxins-16-00107-s001.zip]

Archive with 1 entries (1 files):
- toxins-2854029-supplementary.pdf
